# Supplementary material for: Evidence for treatment with estradiol for women with SARS-CoV-2 infection
Source: BMC Med. 2020 Nov 25;18:369. doi: 10.1186/s12916-020-01851-z (PMC7685778; doi:10.1186/s12916-020-01851-z)
Supplement: Supplementary file 1 — Additional file 1. Definition of COVID-19. [file 12916_2020_1851_MOESM1_ESM.txt]

STUDY METADATA
--------------

 * Run on: Jul 16, 2020, 11:07 am
 * Network Name: COVID-19 Research Network
 * Patients on Network at Time of Analysis: 59,916,157
 * HCOs on Network at Time of Analysis: 45
 * HCOs Online for Analysis: 43
 * Last Data Refresh: Jul 16, 2020, 9:05 am
 * Outcome 1 Name: death


COHORT INCLUSION/EXCLUSION CRITERIA
-------------------------------------

 * Event 1A This event occurred since 7 months ago

 * Must Have: 
(B34.2 Coronavirus infection OR 
U07.1 COVID-19 OR 
94500-6 SARS-CoV-2 (COVID19) RNA [Presence] in Respiratory specimen by NAA with probe detection [Positive, ever] OR 
41458-1 SARS coronavirus RNA [Presence] in Unspecified specimen by NAA with probe detection [Positive, ever] OR 
41001-9 Human coronavirus RNA [Presence] in Unspecified specimen by NAA with probe detection [Positive, ever] OR 
94508-9 SARS coronavirus 2 IgM Ab [Presence] in Serum or Plasma by Rapid immunoassay [Positive, ever] OR 
94563-4 SARS coronavirus 2 IgG Ab [Presence] in Serum or Plasma by Immunoassay [Positive, ever] OR 
94507-1 SARS coronavirus 2 IgG Ab [Presence] in Serum or Plasma by Rapid immunoassay [Positive, ever] OR 
94564-2 SARS coronavirus 2 IgM Ab [Presence] in Serum or Plasma by Immunoassay [Positive, ever] OR 
94502-2 SARS-related coronavirus RNA [Presence] in Respiratory specimen by NAA with probe detection [Positive, ever] OR 
94316-7 SARS-CoV-2 (COVID19) N gene [Presence] in Unspecified specimen by NAA with probe detection [Positive, ever] OR 
94534-5 SARS-CoV-2 (COVID19) RdRp gene [Presence] in Respiratory specimen by NAA with probe detection [Positive, ever] OR 
94315-9 SARS-CoV-2 (COVID19) E gene [Presence] in Unspecified specimen by NAA with probe detection [Positive, ever] OR 
94533-7 SARS-CoV-2 (COVID19) N gene [Presence] in Respiratory specimen by NAA with probe detection [Positive, ever] OR 
94309-2 SARS-CoV-2 (COVID19) RNA [Presence] in Unspecified specimen by NAA with probe detection [Positive, ever] OR  
9088 SARS coronavirus 2 and related RNA [Presence] [Positive, ever] OR 
9089 SARS coronavirus 2 IgG IgM Ab [Presence] in Serum or Plasma [Positive, ever] OR 
J12.81 Pneumonia due to SARS-associated coronavirus OR 
B97.29 Other coronavirus as the cause of diseases classified elsewhere OR 
94762-2 SARS coronavirus 2 Ab [Presence] in Serum or Plasma by Immunoassay [Positive, ever] OR 
94505-5 SARS-CoV-2 (COVID19) IgG Ab [Units/volume] in Serum or Plasma by Immunoassay [≥ 1 units, most recent value] OR 
94531-1 SARS-CoV-2 (COVID19) RNA panel - Respiratory specimen by NAA with probe detection [≥ 0.1 units, ever])

 * Cannot Have: 
079.89 Other specified viral infection

Generated by TriNetX
