# Supplementary material for: Evidence for treatment with estradiol for women with SARS-CoV-2 infection
Source: BMC Med. 2020 Nov 25;18:369. doi: 10.1186/s12916-020-01851-z (PMC7685778; doi:10.1186/s12916-020-01851-z)
Supplement: Supplementary file 3 — Additional file 3. Measures of Association Data Graph 15–49 years. [file 12916_2020_1851_MOESM3_ESM.csv]

Outcome 1 Result 1a Measures of Association Graph
Generated by TriNetX
Graph Data Table
Cohort	CohortName	Risk
1	covnewFemale15-49+Contraceptives	0.004812319538017324
2	covnewFemale15-49NoContraceptives	0.004812319538017324
