# Supplementary material for: Evidence for treatment with estradiol for women with SARS-CoV-2 infection
Source: BMC Med. 2020 Nov 25;18:369. doi: 10.1186/s12916-020-01851-z (PMC7685778; doi:10.1186/s12916-020-01851-z)
Supplement: Supplementary file 4 — Additional file 4. Measures of Association Data Table 15–49 years. [file 12916_2020_1851_MOESM4_ESM.csv]

Outcome 1 Result 1a Measures of Association Table
Generated by TriNetX
Cohort Statistics
Cohort	Cohort Name	Patients in Cohort	Patients with Outcome	Risk
1	covnewFemale15-49+Contraceptives	2078	10	0.004812319538017324
2	covnewFemale15-49NoContraceptives	2078	10	0.004812319538017324
Risk Difference
Risk Difference	95 % CI Lower	95 % CI Upper	z	p
0	-0.004208022192594165	0.004208022192594165	0	1
Risk Ratio
Risk Ratio	95 % CI Lower	95 % CI Upper
1	0.4171009452156437	2.3975011600201337
Odds Ratio
Odds Ratio	95 % CI Lower	95 % CI Upper
1	0.4153410113474245	2.4076601459505764
