# Supplementary material for: Evidence for treatment with estradiol for women with SARS-CoV-2 infection
Source: BMC Med. 2020 Nov 25;18:369. doi: 10.1186/s12916-020-01851-z (PMC7685778; doi:10.1186/s12916-020-01851-z)
Supplement: Supplementary file 5 — Additional file 5. Kaplan-Meier Raw Data Graph 15–49 years. [file 12916_2020_1851_MOESM5_ESM.csv]

Outcome 1 Result 1b Kaplan-Meier Graph
Generated by TriNetX
Graph Data Table
Time (Days)	Cohort 1: Survival Probability	Cohort 1: Survival Probability 95 % CI Lower	Cohort 1: Survival Probability 95 % CI Upper	Cohort 2: Survival Probability	Cohort 2: Survival Probability 95 % CI Lower	Cohort 2: Survival Probability 95 % CI Upper
1	1			0.9995187680461979	0.9965887093808364	0.9999321979693485
2	1			0.9995187680461979	0.9965887093808364	0.9999321979693485
3	1			0.9995187680461979	0.9965887093808364	0.9999321979693485
4	1			0.9995187680461979	0.9965887093808364	0.9999321979693485
5	0.99921568627451	0.9944454001182551	0.999889481592711	0.998472151535155	0.9933195418411764	0.999651271179182
6	0.99921568627451	0.9944454001182551	0.999889481592711	0.9973892099391297	0.9914685461401056	0.9992026967189747
7	0.99921568627451	0.9944454001182551	0.999889481592711	0.9951249892582231	0.9879948852620923	0.9980245910279664
8	0.99921568627451	0.9944454001182551	0.999889481592711	0.9951249892582231	0.9879948852620923	0.9980245910279664
9	0.99921568627451	0.9944454001182551	0.999889481592711	0.9938964398887684	0.9861486012707583	0.9973163761834833
10	0.99921568627451	0.9944454001182551	0.999889481592711	0.9938964398887684	0.9861486012707583	0.9973163761834833
11	0.99921568627451	0.9944454001182551	0.999889481592711	0.9938964398887684	0.9861486012707583	0.9973163761834833
12	0.99921568627451	0.9944454001182551	0.999889481592711	0.9938964398887684	0.9861486012707583	0.9973163761834833
13	0.99921568627451	0.9944454001182551	0.999889481592711	0.9938964398887684	0.9861486012707583	0.9973163761834833
14	0.99921568627451	0.9944454001182551	0.999889481592711	0.9938964398887684	0.9861486012707583	0.9973163761834833
15	0.99921568627451	0.9944454001182551	0.999889481592711	0.9938964398887684	0.9861486012707583	0.9973163761834833
16	0.99921568627451	0.9944454001182551	0.999889481592711	0.992432674881568	0.9838103231741113	0.9964711227055305
17	0.99921568627451	0.9944454001182551	0.999889481592711	0.992432674881568	0.9838103231741113	0.9964711227055305
18	0.99921568627451	0.9944454001182551	0.999889481592711	0.992432674881568	0.9838103231741113	0.9964711227055305
19	0.99921568627451	0.9944454001182551	0.999889481592711	0.992432674881568	0.9838103231741113	0.9964711227055305
20	0.99921568627451	0.9944454001182551	0.999889481592711	0.992432674881568	0.9838103231741113	0.9964711227055305
21	0.99921568627451	0.9944454001182551	0.999889481592711	0.992432674881568	0.9838103231741113	0.9964711227055305
22	0.99921568627451	0.9944454001182551	0.999889481592711	0.992432674881568	0.9838103231741113	0.9964711227055305
23	0.99921568627451	0.9944454001182551	0.999889481592711	0.992432674881568	0.9838103231741113	0.9964711227055305
24	0.99921568627451	0.9944454001182551	0.999889481592711	0.9906946141549804	0.980938883750887	0.9954687362771266
25	0.99921568627451	0.9944454001182551	0.999889481592711	0.9906946141549804	0.980938883750887	0.9954687362771266
26	0.99921568627451	0.9944454001182551	0.999889481592711	0.9906946141549804	0.980938883750887	0.9954687362771266
27	0.99921568627451	0.9944454001182551	0.999889481592711	0.9906946141549804	0.980938883750887	0.9954687362771266
28	0.99921568627451	0.9944454001182551	0.999889481592711	0.9906946141549804	0.980938883750887	0.9954687362771266
29	0.99921568627451	0.9944454001182551	0.999889481592711	0.9906946141549804	0.980938883750887	0.9954687362771266
30	0.9978393561281266	0.9909378253250616	0.9994862092708291	0.9906946141549804	0.980938883750887	0.9954687362771266
31	0.9978393561281266	0.9909378253250616	0.9994862092708291	0.9906946141549804	0.980938883750887	0.9954687362771266
32	0.9978393561281266	0.9909378253250616	0.9994862092708291	0.9906946141549804	0.980938883750887	0.9954687362771266
33	0.9978393561281266	0.9909378253250616	0.9994862092708291	0.9906946141549804	0.980938883750887	0.9954687362771266
34	0.9963805266601032	0.9884271258867896	0.9988711055025558	0.9906946141549804	0.980938883750887	0.9954687362771266
35	0.9963805266601032	0.9884271258867896	0.9988711055025558	0.9906946141549804	0.980938883750887	0.9954687362771266
36	0.9963805266601032	0.9884271258867896	0.9988711055025558	0.9906946141549804	0.980938883750887	0.9954687362771266
37	0.9963805266601032	0.9884271258867896	0.9988711055025558	0.9906946141549804	0.980938883750887	0.9954687362771266
38	0.9963805266601032	0.9884271258867896	0.9988711055025558	0.9906946141549804	0.980938883750887	0.9954687362771266
39	0.9963805266601032	0.9884271258867896	0.9988711055025558	0.9906946141549804	0.980938883750887	0.9954687362771266
40	0.9963805266601032	0.9884271258867896	0.9988711055025558	0.9906946141549804	0.980938883750887	0.9954687362771266
41	0.9963805266601032	0.9884271258867896	0.9988711055025558	0.9906946141549804	0.980938883750887	0.9954687362771266
42	0.9963805266601032	0.9884271258867896	0.9988711055025558	0.9906946141549804	0.980938883750887	0.9954687362771266
43	0.9963805266601032	0.9884271258867896	0.9988711055025558	0.9906946141549804	0.980938883750887	0.9954687362771266
44	0.9963805266601032	0.9884271258867896	0.9988711055025558	0.9906946141549804	0.980938883750887	0.9954687362771266
45	0.9963805266601032	0.9884271258867896	0.9988711055025558	0.9906946141549804	0.980938883750887	0.9954687362771266
46	0.9963805266601032	0.9884271258867896	0.9988711055025558	0.9906946141549804	0.980938883750887	0.9954687362771266
47	0.9963805266601032	0.9884271258867896	0.9988711055025558	0.9906946141549804	0.980938883750887	0.9954687362771266
48	0.9963805266601032	0.9884271258867896	0.9988711055025558	0.9906946141549804	0.980938883750887	0.9954687362771266
49	0.9963805266601032	0.9884271258867896	0.9988711055025558	0.9906946141549804	0.980938883750887	0.9954687362771266
50	0.9963805266601032	0.9884271258867896	0.9988711055025558	0.9906946141549804	0.980938883750887	0.9954687362771266
51	0.9963805266601032	0.9884271258867896	0.9988711055025558	0.9906946141549804	0.980938883750887	0.9954687362771266
52	0.9963805266601032	0.9884271258867896	0.9988711055025558	0.9906946141549804	0.980938883750887	0.9954687362771266
53	0.9963805266601032	0.9884271258867896	0.9988711055025558	0.9906946141549804	0.980938883750887	0.9954687362771266
54	0.9963805266601032	0.9884271258867896	0.9988711055025558	0.9906946141549804	0.980938883750887	0.9954687362771266
55	0.9963805266601032	0.9884271258867896	0.9988711055025558	0.9906946141549804	0.980938883750887	0.9954687362771266
56	0.9963805266601032	0.9884271258867896	0.9988711055025558	0.9906946141549804	0.980938883750887	0.9954687362771266
57	0.9963805266601032	0.9884271258867896	0.9988711055025558	0.9906946141549804	0.980938883750887	0.9954687362771266
58	0.9963805266601032	0.9884271258867896	0.9988711055025558	0.9906946141549804	0.980938883750887	0.9954687362771266
59	0.9963805266601032	0.9884271258867896	0.9988711055025558	0.9906946141549804	0.980938883750887	0.9954687362771266
60	0.9963805266601032	0.9884271258867896	0.9988711055025558	0.9906946141549804	0.980938883750887	0.9954687362771266
61	0.9963805266601032	0.9884271258867896	0.9988711055025558	0.9906946141549804	0.980938883750887	0.9954687362771266
62	0.9963805266601032	0.9884271258867896	0.9988711055025558	0.9906946141549804	0.980938883750887	0.9954687362771266
63	0.9963805266601032	0.9884271258867896	0.9988711055025558	0.9906946141549804	0.980938883750887	0.9954687362771266
64	0.9963805266601032	0.9884271258867896	0.9988711055025558	0.9906946141549804	0.980938883750887	0.9954687362771266
65	0.9963805266601032	0.9884271258867896	0.9988711055025558	0.9906946141549804	0.980938883750887	0.9954687362771266
66	0.9963805266601032	0.9884271258867896	0.9988711055025558	0.9906946141549804	0.980938883750887	0.9954687362771266
67	0.9963805266601032	0.9884271258867896	0.9988711055025558	0.9906946141549804	0.980938883750887	0.9954687362771266
68	0.9963805266601032	0.9884271258867896	0.9988711055025558	0.9906946141549804	0.980938883750887	0.9954687362771266
69	0.9963805266601032	0.9884271258867896	0.9988711055025558	0.9906946141549804	0.980938883750887	0.9954687362771266
70	0.9963805266601032	0.9884271258867896	0.9988711055025558	0.9906946141549804	0.980938883750887	0.9954687362771266
71	0.9963805266601032	0.9884271258867896	0.9988711055025558	0.9906946141549804	0.980938883750887	0.9954687362771266
72	0.9963805266601032	0.9884271258867896	0.9988711055025558	0.9906946141549804	0.980938883750887	0.9954687362771266
73	0.9963805266601032	0.9884271258867896	0.9988711055025558	0.9906946141549804	0.980938883750887	0.9954687362771266
74	0.9963805266601032	0.9884271258867896	0.9988711055025558	0.9906946141549804	0.980938883750887	0.9954687362771266
75	0.9963805266601032	0.9884271258867896	0.9988711055025558	0.9906946141549804	0.980938883750887	0.9954687362771266
76	0.9963805266601032	0.9884271258867896	0.9988711055025558	0.9906946141549804	0.980938883750887	0.9954687362771266
77	0.9963805266601032	0.9884271258867896	0.9988711055025558	0.9906946141549804	0.980938883750887	0.9954687362771266
78	0.9963805266601032	0.9884271258867896	0.9988711055025558	0.9906946141549804	0.980938883750887	0.9954687362771266
79	0.9963805266601032	0.9884271258867896	0.9988711055025558	0.9906946141549804	0.980938883750887	0.9954687362771266
80	0.9963805266601032	0.9884271258867896	0.9988711055025558	0.9906946141549804	0.980938883750887	0.9954687362771266
81	0.9963805266601032	0.9884271258867896	0.9988711055025558	0.9906946141549804	0.980938883750887	0.9954687362771266
82	0.9963805266601032	0.9884271258867896	0.9988711055025558	0.9906946141549804	0.980938883750887	0.9954687362771266
83	0.9963805266601032	0.9884271258867896	0.9988711055025558	0.9906946141549804	0.980938883750887	0.9954687362771266
84	0.9963805266601032	0.9884271258867896	0.9988711055025558	0.9906946141549804	0.980938883750887	0.9954687362771266
85	0.9963805266601032	0.9884271258867896	0.9988711055025558	0.9906946141549804	0.980938883750887	0.9954687362771266
86	0.9963805266601032	0.9884271258867896	0.9988711055025558	0.9906946141549804	0.980938883750887	0.9954687362771266
87	0.9963805266601032	0.9884271258867896	0.9988711055025558	0.9906946141549804	0.980938883750887	0.9954687362771266
88	0.9963805266601032	0.9884271258867896	0.9988711055025558	0.9906946141549804	0.980938883750887	0.9954687362771266
89	0.9963805266601032	0.9884271258867896	0.9988711055025558	0.9906946141549804	0.980938883750887	0.9954687362771266
90	0.9963805266601032	0.9884271258867896	0.9988711055025558	0.9906946141549804	0.980938883750887	0.9954687362771266
91	0.9963805266601032	0.9884271258867896	0.9988711055025558	0.9906946141549804	0.980938883750887	0.9954687362771266
92	0.9963805266601032	0.9884271258867896	0.9988711055025558	0.9906946141549804	0.980938883750887	0.9954687362771266
93	0.9963805266601032	0.9884271258867896	0.9988711055025558	0.9906946141549804	0.980938883750887	0.9954687362771266
94	0.9963805266601032	0.9884271258867896	0.9988711055025558	0.9906946141549804	0.980938883750887	0.9954687362771266
95	0.9963805266601032	0.9884271258867896	0.9988711055025558	0.9906946141549804	0.980938883750887	0.9954687362771266
96	0.9963805266601032	0.9884271258867896	0.9988711055025558
97	0.9963805266601032	0.9884271258867896	0.9988711055025558	0.9906946141549804	0.980938883750887	0.9954687362771266
98	0.9963805266601032	0.9884271258867896	0.9988711055025558	0.9906946141549804	0.980938883750887	0.9954687362771266
99	0.9963805266601032	0.9884271258867896	0.9988711055025558	0.9906946141549804	0.980938883750887	0.9954687362771266
100	0.9963805266601032	0.9884271258867896	0.9988711055025558	0.9906946141549804	0.980938883750887	0.9954687362771266
101	0.9963805266601032	0.9884271258867896	0.9988711055025558	0.9906946141549804	0.980938883750887	0.9954687362771266
102	0.9963805266601032	0.9884271258867896	0.9988711055025558	0.9906946141549804	0.980938883750887	0.9954687362771266
103	0.9963805266601032	0.9884271258867896	0.9988711055025558	0.9906946141549804	0.980938883750887	0.9954687362771266
104	0.9963805266601032	0.9884271258867896	0.9988711055025558	0.9906946141549804	0.980938883750887	0.9954687362771266
105	0.9963805266601032	0.9884271258867896	0.9988711055025558	0.9906946141549804	0.980938883750887	0.9954687362771266
106	0.9963805266601032	0.9884271258867896	0.9988711055025558	0.9906946141549804	0.980938883750887	0.9954687362771266
107	0.9963805266601032	0.9884271258867896	0.9988711055025558	0.9906946141549804	0.980938883750887	0.9954687362771266
108	0.9963805266601032	0.9884271258867896	0.9988711055025558
109				0.9906946141549804	0.980938883750887	0.9954687362771266
110	0.9963805266601032	0.9884271258867896	0.9988711055025558
111	0.9963805266601032	0.9884271258867896	0.9988711055025558	0.9906946141549804	0.980938883750887	0.9954687362771266
112				0.9906946141549804	0.980938883750887	0.9954687362771266
113	0.9963805266601032	0.9884271258867896	0.9988711055025558
114				0.9906946141549804	0.980938883750887	0.9954687362771266
115	0.9963805266601032	0.9884271258867896	0.9988711055025558	0.9906946141549804	0.980938883750887	0.9954687362771266
116	0.9963805266601032	0.9884271258867896	0.9988711055025558	0.9906946141549804	0.980938883750887	0.9954687362771266
118				0.9906946141549804	0.980938883750887	0.9954687362771266
119	0.9963805266601032	0.9884271258867896	0.9988711055025558	0.9906946141549804	0.980938883750887	0.9954687362771266
122				0.9906946141549804	0.980938883750887	0.9954687362771266
125				0.9906946141549804	0.980938883750887	0.9954687362771266
129	0.9963805266601032	0.9884271258867896	0.9988711055025558
130				0.9906946141549804	0.980938883750887	0.9954687362771266
131	0.9963805266601032	0.9884271258867896	0.9988711055025558
135	0.9963805266601032	0.9884271258867896	0.9988711055025558
150	0.9963805266601032	0.9884271258867896	0.9988711055025558
153	0.9963805266601032	0.9884271258867896	0.9988711055025558
156	0.9963805266601032	0.9884271258867896	0.9988711055025558
159	0.9963805266601032	0.9884271258867896	0.9988711055025558
162				0.9906946141549804	0.980938883750887	0.9954687362771266
169	0.9963805266601032	0.9884271258867896	0.9988711055025558
170	0.9963805266601032	0.9884271258867896	0.9988711055025558
177				0.9906946141549804	0.980938883750887	0.9954687362771266
195	0.9963805266601032	0.9884271258867896	0.9988711055025558
