# Supplementary material for: Evidence for treatment with estradiol for women with SARS-CoV-2 infection
Source: BMC Med. 2020 Nov 25;18:369. doi: 10.1186/s12916-020-01851-z (PMC7685778; doi:10.1186/s12916-020-01851-z)
Supplement: Supplementary file 6 — Additional file 6. Kaplan-Meier Raw Data Table 15–49 years. [file 12916_2020_1851_MOESM6_ESM.csv]

Outcome 1 Result 1b Kaplan-Meier Table
Generated by TriNetX
Cohort Statistics
Cohort	Cohort Name	Patients in Cohort	Patients with Outcome	Median Survival (Days)	Survival Probability at End of Time Window
1	covnewFemale15-49+Contraceptives	2078	10		0.9963805266601032
2	covnewFemale15-49NoContraceptives	2078	10		0.9906946141549804
Log-Rank Test
χ²	df	p
4.0135533323033	1	0.045135930076354545
