# Supplementary material for: Evidence for treatment with estradiol for women with SARS-CoV-2 infection
Source: BMC Med. 2020 Nov 25;18:369. doi: 10.1186/s12916-020-01851-z (PMC7685778; doi:10.1186/s12916-020-01851-z)
Supplement: Supplementary file 7 — Additional file 7. Query definition > 50 years. [file 12916_2020_1851_MOESM7_ESM.txt]

CONTENTS OF THIS FILE
---------------------

 * Link to Results
 * Study Metadata
 * List of Files Included in Export
 * Cohort 1 Inclusion/Exclusion Criteria
 * Cohort 2 Inclusion/Exclusion Criteria


STUDY METADATA
--------------

 * Study Name: Covid-redefined
 * Analysis Name: covnewFemale>50+/-Estrogen
 * Analysis Type: Compare Outcomes
 * Cohort 1: covnewFemale>50+estrogen
 * Cohort 2: covnewFemale>50NoEstrogen
 * Run by: Robert Preissner
 * Run on: Jul 16, 2020, 10:33 am
 * Network Name: COVID-19 Research Network
 * Patients on Network at Time of Analysis: 59,916,157
 * HCOs on Network at Time of Analysis: 45
 * HCOs Online for Analysis: 43
 * Last Data Refresh: Jul 16, 2020, 9:05 am
 * Outcome 1 Name: death


COHORT 1 INCLUSION/EXCLUSION CRITERIA
-------------------------------------

 * Must Have:  Age [] AND  Female

 * Event 1A: This event occurred since 7 months ago

 * Must Have: (B34.2 Coronavirus infection OR U07.1 COVID-19 OR 94500-6 SARS-CoV-2 (COVID19) RNA [Presence] in Respiratory specimen by NAA with probe detection [Positive, ever] OR 41458-1 SARS coronavirus RNA [Presence] in Unspecified specimen by NAA with probe detection [Positive, ever] OR 41001-9 Human coronavirus RNA [Presence] in Unspecified specimen by NAA with probe detection [Positive, ever] OR 94508-9 SARS coronavirus 2 IgM Ab [Presence] in Serum or Plasma by Rapid immunoassay [Positive, ever] OR 94563-4 SARS coronavirus 2 IgG Ab [Presence] in Serum or Plasma by Immunoassay [Positive, ever] OR 94507-1 SARS coronavirus 2 IgG Ab [Presence] in Serum or Plasma by Rapid immunoassay [Positive, ever] OR 94564-2 SARS coronavirus 2 IgM Ab [Presence] in Serum or Plasma by Immunoassay [Positive, ever] OR 94502-2 SARS-related coronavirus RNA [Presence] in Respiratory specimen by NAA with probe detection [Positive, ever] OR 94316-7 SARS-CoV-2 (COVID19) N gene [Presence] in Unspecified specimen by NAA with probe detection [Positive, ever] OR 94534-5 SARS-CoV-2 (COVID19) RdRp gene [Presence] in Respiratory specimen by NAA with probe detection [Positive, ever] OR 94315-9 SARS-CoV-2 (COVID19) E gene [Presence] in Unspecified specimen by NAA with probe detection [Positive, ever] OR 94533-7 SARS-CoV-2 (COVID19) N gene [Presence] in Respiratory specimen by NAA with probe detection [Positive, ever] OR 94309-2 SARS-CoV-2 (COVID19) RNA [Presence] in Unspecified specimen by NAA with probe detection [Positive, ever] OR 9088 SARS coronavirus 2 and related RNA [Presence] [Positive, ever] OR 9089 SARS coronavirus 2 IgG IgM Ab [Presence] in Serum or Plasma [Positive, ever] OR J12.81 Pneumonia due to SARS-associated coronavirus OR B97.29 Other coronavirus as the cause of diseases classified elsewhere OR 94762-2 SARS coronavirus 2 Ab [Presence] in Serum or Plasma by Immunoassay [Positive, ever] OR 94505-5 SARS-CoV-2 (COVID19) IgG Ab [Units/volume] in Serum or Plasma by Immunoassay [≥ 1 units, most recent value] OR 94531-1 SARS-CoV-2 (COVID19) RNA panel - Respiratory specimen by NAA with probe detection [≥ 0.1 units, ever])

 * Cannot Have: 079.89 Other specified viral infection

 * Event 2A: This event occurred since 1 year ago

 * Must Have: (4124 ethinyl estradiol OR HS200 CONTRACEPTIVES,SYSTEMIC OR 4083 estradiol)


COHORT 2 INCLUSION/EXCLUSION CRITERIA
-------------------------------------

 * Must Have:  Age [] AND  Female

 * Event 1A: This event occurred since 7 months ago

 * Must Have: (B34.2 Coronavirus infection OR U07.1 COVID-19 OR 94500-6 SARS-CoV-2 (COVID19) RNA [Presence] in Respiratory specimen by NAA with probe detection [Positive, ever] OR 41458-1 SARS coronavirus RNA [Presence] in Unspecified specimen by NAA with probe detection [Positive, ever] OR 41001-9 Human coronavirus RNA [Presence] in Unspecified specimen by NAA with probe detection [Positive, ever] OR 94508-9 SARS coronavirus 2 IgM Ab [Presence] in Serum or Plasma by Rapid immunoassay [Positive, ever] OR 94563-4 SARS coronavirus 2 IgG Ab [Presence] in Serum or Plasma by Immunoassay [Positive, ever] OR 94507-1 SARS coronavirus 2 IgG Ab [Presence] in Serum or Plasma by Rapid immunoassay [Positive, ever] OR 94564-2 SARS coronavirus 2 IgM Ab [Presence] in Serum or Plasma by Immunoassay [Positive, ever] OR 94502-2 SARS-related coronavirus RNA [Presence] in Respiratory specimen by NAA with probe detection [Positive, ever] OR 94316-7 SARS-CoV-2 (COVID19) N gene [Presence] in Unspecified specimen by NAA with probe detection [Positive, ever] OR 94534-5 SARS-CoV-2 (COVID19) RdRp gene [Presence] in Respiratory specimen by NAA with probe detection [Positive, ever] OR 94315-9 SARS-CoV-2 (COVID19) E gene [Presence] in Unspecified specimen by NAA with probe detection [Positive, ever] OR 94533-7 SARS-CoV-2 (COVID19) N gene [Presence] in Respiratory specimen by NAA with probe detection [Positive, ever] OR 94309-2 SARS-CoV-2 (COVID19) RNA [Presence] in Unspecified specimen by NAA with probe detection [Positive, ever] OR 9088 SARS coronavirus 2 and related RNA [Presence] [Positive, ever] OR 9089 SARS coronavirus 2 IgG IgM Ab [Presence] in Serum or Plasma [Positive, ever] OR J12.81 Pneumonia due to SARS-associated coronavirus OR B97.29 Other coronavirus as the cause of diseases classified elsewhere OR 94762-2 SARS coronavirus 2 Ab [Presence] in Serum or Plasma by Immunoassay [Positive, ever] OR 94505-5 SARS-CoV-2 (COVID19) IgG Ab [Units/volume] in Serum or Plasma by Immunoassay [≥ 1 units, most recent value] OR 94531-1 SARS-CoV-2 (COVID19) RNA panel - Respiratory specimen by NAA with probe detection [≥ 0.1 units, ever])

 * Cannot Have: 079.89 Other specified viral infection

 * Event 2A: This event occurred since 1 year ago

 * Cannot Have: 4083 estradiol OR 4124 ethinyl estradiol OR HS200 CONTRACEPTIVES,SYSTEMIC


Generated by TriNetX
