# Supplementary material for: Evidence for treatment with estradiol for women with SARS-CoV-2 infection
Source: BMC Med. 2020 Nov 25;18:369. doi: 10.1186/s12916-020-01851-z (PMC7685778; doi:10.1186/s12916-020-01851-z)
Supplement: Supplementary file 8 — Additional file 8. Measures of Association Data Graph > 50 years. [file 12916_2020_1851_MOESM8_ESM.csv]

Outcome 1 Result 1a Measures of Association Graph
Generated by TriNetX
Graph Data Table
Cohort	CohortName	Risk
1	covnewFemale>50+estrogen	0.022779043280182234
2	covnewFemale>50NoEstrogen	0.06585575623540975
