# Supplementary material for: Evidence for treatment with estradiol for women with SARS-CoV-2 infection
Source: BMC Med. 2020 Nov 25;18:369. doi: 10.1186/s12916-020-01851-z (PMC7685778; doi:10.1186/s12916-020-01851-z)
Supplement: Supplementary file 9 — Additional file 9. Measures of Association Data Table > 50 years. [file 12916_2020_1851_MOESM9_ESM.csv]

Outcome 1 Result 1a Measures of Association Table
Generated by TriNetX
Cohort Statistics
Cohort	Cohort Name	Patients in Cohort	Patients with Outcome	Risk
1	covnewFemale>50+estrogen	439	10	0.022779043280182234
2	covnewFemale>50NoEstrogen	16278	1072	0.06585575623540975
Risk Difference
Risk Difference	95 % CI Lower	95 % CI Upper	z	p
-0.04307671295522751	-0.05754435044992109	-0.028609075460533935	-3.6198613522897714	0.0002947609141130904
Risk Ratio
Risk Ratio	95 % CI Lower	95 % CI Upper
0.34589297249515527	0.18692308185095363	0.6400597894963705
Odds Ratio
Odds Ratio	95 % CI Lower	95 % CI Upper
0.3306457224367672	0.17609207366908813	0.6208490336207751
