# Supplementary material for: Evidence for treatment with estradiol for women with SARS-CoV-2 infection
Source: BMC Med. 2020 Nov 25;18:369. doi: 10.1186/s12916-020-01851-z (PMC7685778; doi:10.1186/s12916-020-01851-z)
Supplement: Supplementary file 10 — Additional file 10. Kaplan-Meier Raw Data Graph > 50 years. [file 12916_2020_1851_MOESM10_ESM.csv]

Outcome 1 Result 1b Kaplan-Meier Graph
Generated by TriNetX
Graph Data Table
Time (Days)	Cohort 1: Survival Probability	Cohort 1: Survival Probability 95 % CI Lower	Cohort 1: Survival Probability 95 % CI Upper	Cohort 2: Survival Probability	Cohort 2: Survival Probability 95 % CI Lower	Cohort 2: Survival Probability 95 % CI Upper
1	1			0.9955154195847149	0.9943623765627263	0.9964330578934303
2	1			0.9901500743542231	0.9883596199348839	0.9916662936370683
3	1			0.9845452885984954	0.9822663433090583	0.9865333780670188
4	1			0.977868896496787	0.9751183943311407	0.9803184239901216
5	0.9912790697674422	0.973206934175345	0.9971789736347624	0.9710927659283097	0.9679333754645465	0.9739450782932806
6	0.9882842689524346	0.9690843746614733	0.9955872177955513	0.9645129098045081	0.9609996750532822	0.9677150033851751
7	0.9821648617143391	0.9607224060702945	0.9919501813075647	0.9585759484020794	0.9547659731840653	0.9620714234354273
8	0.9790859750005013	0.9566191611267779	0.9899778704605691	0.9536663402206524	0.9496236203192302	0.9573919514319194
9	0.9759377885857091	0.9524430689236693	0.9878986172983735	0.9492326011537818	0.9449868530318254	0.9531588491654996
10	0.9759377885857091	0.9524430689236693	0.9878986172983735	0.9442589186282263	0.9397928844207162	0.9484028320592456
11	0.9759377885857091	0.9524430689236693	0.9878986172983735	0.9414479806977998	0.9368604791864806	0.9457119013519829
12	0.9759377885857091	0.9524430689236693	0.9878986172983735	0.9381376854070211	0.9334090341049838	0.9425409729143721
13	0.9759377885857091	0.9524430689236693	0.9878986172983735	0.9355517354112929	0.9307142174507613	0.9400624677851396
14	0.9725013879216748	0.9477624420493987	0.9856127067585532	0.9332496888182537	0.9283152955792207	0.9378558950016717
15	0.9725013879216748	0.9477624420493987	0.9856127067585532	0.9304245131709726	0.925371523689886	0.9351474727500598
16	0.9725013879216748	0.9477624420493987	0.9856127067585532	0.9282604556393684	0.9231168711999599	0.9330725226531773
17	0.9725013879216748	0.9477624420493987	0.9856127067585532	0.9262966625294604	0.9210707071232512	0.9311896583111424
18	0.9725013879216748	0.9477624420493987	0.9856127067585532	0.924173847314712	0.9188589975426967	0.9291541262651174
19	0.9725013879216748	0.9477624420493987	0.9856127067585532	0.9229040288930087	0.9175359088909323	0.9279365704314492
20	0.9725013879216748	0.9477624420493987	0.9856127067585532	0.9213568301857271	0.9159235958467966	0.9264532032575328
21	0.9725013879216748	0.9477624420493987	0.9856127067585532	0.9197834301626409	0.9142837446648902	0.9249448906068145
22	0.9725013879216748	0.9477624420493987	0.9856127067585532	0.917650908081405	0.9120611487909066	0.9229005469061686
23	0.9725013879216748	0.9477624420493987	0.9856127067585532	0.9160192869676149	0.910360315189907	0.9213366204572596
24	0.9725013879216748	0.9477624420493987	0.9856127067585532	0.9149113108116225	0.9092049672965239	0.9202749271398535
25	0.9725013879216748	0.9477624420493987	0.9856127067585532	0.9127963979341093	0.9069992031762772	0.9182487077715836
26	0.9725013879216748	0.9477624420493987	0.9856127067585532	0.912081376472465	0.9062533915339934	0.9175637302488346
27	0.9725013879216748	0.9477624420493987	0.9856127067585532	0.9094683787362714	0.9035277636202012	0.9150605913504788
28	0.9725013879216748	0.9477624420493987	0.9856127067585532	0.9087323246906766	0.9027599878820206	0.9143554705028315
29	0.9725013879216748	0.9477624420493987	0.9856127067585532	0.9078352542813072	0.9018238521229146	0.9134964540439368
30	0.9725013879216748	0.9477624420493987	0.9856127067585532	0.9066166834701918	0.9005515941030974	0.9123301192562474
31	0.96740975761842	0.9395511264104501	0.9825478156759242	0.9022743524511759	0.896019170585005	0.9081727876387862
32	0.96740975761842	0.9395511264104501	0.9825478156759242	0.9014864775363566	0.8951970164875038	0.9074182821754738
33	0.96740975761842	0.9395511264104501	0.9825478156759242	0.9006874290719563	0.8943628800383445	0.9066533608403681
34	0.96740975761842	0.9395511264104501	0.9825478156759242	0.9002010092182712	0.8938548606231276	0.9061879280778693
35	0.96740975761842	0.9395511264104501	0.9825478156759242	0.8993777048381558	0.8929945516541596	0.9054005409997666
36	0.96740975761842	0.9395511264104501	0.9825478156759242	0.8988755397321607	0.8924695161517117	0.9049205493574207
37	0.96740975761842	0.9395511264104501	0.9825478156759242	0.8978507908744002	0.8913973192688013	0.9039417397462713
38	0.96740975761842	0.9395511264104501	0.9825478156759242	0.8971542425494394	0.8906680449617149	0.9032768392298268
39	0.96740975761842	0.9395511264104501	0.9825478156759242	0.8967989339385297	0.8902957292498511	0.9029379534144112
40	0.96740975761842	0.9395511264104501	0.9825478156759242	0.8964376856267708	0.8899169084465027	0.9025936528974159
41				0.8955212700822738	0.8889554311522143	0.9017206619370556
42	0.96740975761842	0.9395511264104501	0.9825478156759242	0.8944007012354552	0.8877791077985989	0.9006537754787046
43	0.96740975761842	0.9395511264104501	0.9825478156759242	0.8932603688496884	0.8865815221324701	0.8995685332376221
44	0.96740975761842	0.9395511264104501	0.9825478156759242	0.8926784402706333	0.8859699252739893	0.8990151210455247
45	0.96740975761842	0.9395511264104501	0.9825478156759242	0.8920867400229947	0.885347645147662	0.8984527855113094
46	0.96740975761842	0.9395511264104501	0.9825478156759242	0.8916837191329916	0.8849233712776655	0.8980701446873762
47	0.96740975761842	0.9395511264104501	0.9825478156759242	0.8906557231459796	0.8838402866316295	0.8970949183660837
48	0.96740975761842	0.9395511264104501	0.9825478156759242	0.8902358995668398	0.8833975858669348	0.8966969850788397
49	0.96740975761842	0.9395511264104501	0.9825478156759242	0.8898076956709432	0.8829456083485465	0.8962915016536097
50	0.96740975761842	0.9395511264104501	0.9825478156759242	0.8895893915257834	0.8827149479186059	0.8960849918251271
51	0.96740975761842	0.9395511264104501	0.9825478156759242	0.8893669385646615	0.8824796544209779	0.8958747802215095
52	0.96740975761842	0.9395511264104501	0.9825478156759242	0.8893669385646615	0.8824796544209779	0.8958747802215095
53	0.96740975761842	0.9395511264104501	0.9825478156759242	0.8889044492570356	0.8819893424740123	0.895438747858241
54	0.96740975761842	0.9395511264104501	0.9825478156759242	0.888667849723031	0.881738184521779	0.895215973687379
55	0.96740975761842	0.9395511264104501	0.9825478156759242	0.8884274743241333	0.8814827863625989	0.8949898517478091
56	0.96740975761842	0.9395511264104501	0.9825478156759242	0.8881825935428961	0.8812223136909401	0.8947597486648884
57	0.96740975761842	0.9395511264104501	0.9825478156759242	0.8876838947256332	0.8806913365260429	0.8942916148478889
58				0.8874274868993115	0.8804178683325126	0.8940513372969917
59				0.8874274868993115	0.8804178683325126	0.8940513372969917
60	0.96740975761842	0.9395511264104501	0.9825478156759242	0.8874274868993115	0.8804178683325126	0.8940513372969917
61	0.96740975761842	0.9395511264104501	0.9825478156759242	0.886882551383868	0.8798342576533194	0.8935428426987023
62	0.96740975761842	0.9395511264104501	0.9825478156759242	0.886882551383868	0.8798342576533194	0.8935428426987023
63	0.96740975761842	0.9395511264104501	0.9825478156759242	0.8863176580390373	0.8792278947099695	0.8930169569903
64	0.96740975761842	0.9395511264104501	0.9825478156759242	0.8863176580390373	0.8792278947099695	0.8930169569903
65	0.96740975761842	0.9395511264104501	0.9825478156759242	0.8863176580390373	0.8792278947099695	0.8930169569903
66	0.96740975761842	0.9395511264104501	0.9825478156759242	0.8863176580390373	0.8792278947099695	0.8930169569903
67				0.8850797842149603	0.8778904833499136	0.8918723020735112
68	0.96740975761842	0.9395511264104501	0.9825478156759242	0.8850797842149603	0.8778904833499136	0.8918723020735112
69	0.96740975761842	0.9395511264104501	0.9825478156759242	0.884435855670606	0.8771931241639175	0.8912783418290114
70	0.96740975761842	0.9395511264104501	0.9825478156759242	0.8837785269038494	0.876480488409545	0.8906727045169137
71	0.96740975761842	0.9395511264104501	0.9825478156759242	0.8831031134327725	0.8757470433554777	0.8900514790008595
72	0.96740975761842	0.9395511264104501	0.9825478156759242	0.8827578815666918	0.8753716293755166	0.8897344088258462
73	0.96740975761842	0.9395511264104501	0.9825478156759242	0.8824035026499645	0.874985510837861	0.8894096138776106
74	0.96740975761842	0.9395511264104501	0.9825478156759242	0.8816760471655042	0.8741915144803123	0.888744124153957
75	0.96740975761842	0.9395511264104501	0.9825478156759242	0.8813022972514878	0.8737828128447531	0.8884028923568621
76	0.96740975761842	0.9395511264104501	0.9825478156759242	0.8809204505022449	0.8733646027538465	0.8880548513480194
77	0.96740975761842	0.9395511264104501	0.9825478156759242	0.8809204505022449	0.8733646027538465	0.8880548513480194
78	0.96740975761842	0.9395511264104501	0.9825478156759242	0.8801036489718765	0.872464776367939	0.8873150322755093
79	0.96740975761842	0.9395511264104501	0.9825478156759242	0.8801036489718765	0.872464776367939	0.8873150322755093
80	0.96740975761842	0.9395511264104501	0.9825478156759242	0.8792318276256929	0.8714990159962611	0.8865301138238049
81	0.96740975761842	0.9395511264104501	0.9825478156759242	0.8792318276256929	0.8714990159962611	0.8865301138238049
82	0.96740975761842	0.9395511264104501	0.9825478156759242	0.8783092338926123	0.8704721993362097	0.885703758595482
83				0.8783092338926123	0.8704721993362097	0.885703758595482
84	0.96740975761842	0.9395511264104501	0.9825478156759242	0.8783092338926123	0.8704721993362097	0.885703758595482
85	0.96740975761842	0.9395511264104501	0.9825478156759242	0.877796801434098	0.8698956236268146	0.8852503397742034
86	0.96740975761842	0.9395511264104501	0.9825478156759242	0.8772602508219749	0.8692891430649137	0.8847780332639592
87	0.96740975761842	0.9395511264104501	0.9825478156759242	0.8766975437977145	0.8686500069380337	0.8842854375044401
88	0.96740975761842	0.9395511264104501	0.9825478156759242	0.8755215578234727	0.867309303879167	0.8832603595030023
89	0.96740975761842	0.9395511264104501	0.9825478156759242	0.8749067252688212	0.8666056503901503	0.8827267956576971
90	0.96740975761842	0.9395511264104501	0.9825478156759242	0.8742699663712457	0.865874525944061	0.8821762889644753
91				0.8742699663712457	0.865874525944061	0.8821762889644753
92				0.8735837262092592	0.8650795126674724	0.8815892444904632
93				0.8735837262092592	0.8650795126674724	0.8815892444904632
94				0.8728312854459441	0.864197422606074	0.8809547169888371
95	0.96740975761842	0.9395511264104501	0.9825478156759242	0.8728312854459441	0.864197422606074	0.8809547169888371
96				0.8720101835781683	0.8632237326455185	0.8802720395438853
97	0.96740975761842	0.9395511264104501	0.9825478156759242	0.8720101835781683	0.8632237326455185	0.8802720395438853
98				0.8720101835781683	0.8632237326455185	0.8802720395438853
99	0.96740975761842	0.9395511264104501	0.9825478156759242	0.8720101835781683	0.8632237326455185	0.8802720395438853
100	0.96740975761842	0.9395511264104501	0.9825478156759242	0.8720101835781683	0.8632237326455185	0.8802720395438853
101	0.96740975761842	0.9395511264104501	0.9825478156759242	0.8720101835781683	0.8632237326455185	0.8802720395438853
102	0.96740975761842	0.9395511264104501	0.9825478156759242	0.8720101835781683	0.8632237326455185	0.8802720395438853
103				0.8720101835781683	0.8632237326455185	0.8802720395438853
104	0.96740975761842	0.9395511264104501	0.9825478156759242	0.8720101835781683	0.8632237326455185	0.8802720395438853
105				0.870750053255079	0.8616065056187922	0.8793325539529573
106				0.870750053255079	0.8616065056187922	0.8793325539529573
107	0.96740975761842	0.9395511264104501	0.9825478156759242	0.870750053255079	0.8616065056187922	0.8793325539529573
108				0.870750053255079	0.8616065056187922	0.8793325539529573
109				0.870750053255079	0.8616065056187922	0.8793325539529573
110	0.96740975761842	0.9395511264104501	0.9825478156759242	0.870750053255079	0.8616065056187922	0.8793325539529573
111				0.870750053255079	0.8616065056187922	0.8793325539529573
112				0.870750053255079	0.8616065056187922	0.8793325539529573
113				0.8681585352394389	0.8576042626170409	0.8779871600445928
114				0.8652838381028841	0.8532089427852424	0.876438629917416
115	0.96740975761842	0.9395511264104501	0.9825478156759242	0.8652838381028841	0.8532089427852424	0.876438629917416
116				0.861737592864757	0.8476410510077196	0.8746279713005971
117				0.861737592864757	0.8476410510077196	0.8746279713005971
118				0.861737592864757	0.8476410510077196	0.8746279713005971
119				0.861737592864757	0.8476410510077196	0.8746279713005971
120				0.861737592864757	0.8476410510077196	0.8746279713005971
121				0.861737592864757	0.8476410510077196	0.8746279713005971
122				0.861737592864757	0.8476410510077196	0.8746279713005971
123				0.861737592864757	0.8476410510077196	0.8746279713005971
124				0.861737592864757	0.8476410510077196	0.8746279713005971
125				0.861737592864757	0.8476410510077196	0.8746279713005971
126				0.861737592864757	0.8476410510077196	0.8746279713005971
127				0.861737592864757	0.8476410510077196	0.8746279713005971
128				0.861737592864757	0.8476410510077196	0.8746279713005971
129				0.861737592864757	0.8476410510077196	0.8746279713005971
130				0.861737592864757	0.8476410510077196	0.8746279713005971
131				0.861737592864757	0.8476410510077196	0.8746279713005971
133				0.861737592864757	0.8476410510077196	0.8746279713005971
134	0.96740975761842	0.9395511264104501	0.9825478156759242	0.861737592864757	0.8476410510077196	0.8746279713005971
135				0.861737592864757	0.8476410510077196	0.8746279713005971
137				0.861737592864757	0.8476410510077196	0.8746279713005971
138				0.861737592864757	0.8476410510077196	0.8746279713005971
139				0.861737592864757	0.8476410510077196	0.8746279713005971
140				0.861737592864757	0.8476410510077196	0.8746279713005971
141				0.861737592864757	0.8476410510077196	0.8746279713005971
142				0.861737592864757	0.8476410510077196	0.8746279713005971
143				0.861737592864757	0.8476410510077196	0.8746279713005971
144				0.861737592864757	0.8476410510077196	0.8746279713005971
147				0.861737592864757	0.8476410510077196	0.8746279713005971
148				0.861737592864757	0.8476410510077196	0.8746279713005971
149	0.96740975761842	0.9395511264104501	0.9825478156759242
150				0.861737592864757	0.8476410510077196	0.8746279713005971
151				0.8492486422435287	0.8191446689837755	0.8747288014782288
152				0.8492486422435287	0.8191446689837755	0.8747288014782288
153				0.8492486422435287	0.8191446689837755	0.8747288014782288
154				0.8492486422435287	0.8191446689837755	0.8747288014782288
155				0.8492486422435287	0.8191446689837755	0.8747288014782288
157				0.8492486422435287	0.8191446689837755	0.8747288014782288
158				0.8492486422435287	0.8191446689837755	0.8747288014782288
159				0.8492486422435287	0.8191446689837755	0.8747288014782288
160				0.8492486422435287	0.8191446689837755	0.8747288014782288
161				0.8492486422435287	0.8191446689837755	0.8747288014782288
162				0.8492486422435287	0.8191446689837755	0.8747288014782288
164				0.8492486422435287	0.8191446689837755	0.8747288014782288
166				0.8492486422435287	0.8191446689837755	0.8747288014782288
167				0.8492486422435287	0.8191446689837755	0.8747288014782288
169	0.96740975761842	0.9395511264104501	0.9825478156759242	0.8492486422435287	0.8191446689837755	0.8747288014782288
170				0.8492486422435287	0.8191446689837755	0.8747288014782288
171				0.8492486422435287	0.8191446689837755	0.8747288014782288
172				0.8492486422435287	0.8191446689837755	0.8747288014782288
173				0.8492486422435287	0.8191446689837755	0.8747288014782288
174				0.8492486422435287	0.8191446689837755	0.8747288014782288
175				0.8492486422435287	0.8191446689837755	0.8747288014782288
176				0.8492486422435287	0.8191446689837755	0.8747288014782288
177				0.8492486422435287	0.8191446689837755	0.8747288014782288
179				0.8492486422435287	0.8191446689837755	0.8747288014782288
180				0.8492486422435287	0.8191446689837755	0.8747288014782288
181				0.8492486422435287	0.8191446689837755	0.8747288014782288
183				0.8492486422435287	0.8191446689837755	0.8747288014782288
185				0.8492486422435287	0.8191446689837755	0.8747288014782288
187				0.8492486422435287	0.8191446689837755	0.8747288014782288
190				0.8492486422435287	0.8191446689837755	0.8747288014782288
191				0.8492486422435287	0.8191446689837755	0.8747288014782288
194				0.8492486422435287	0.8191446689837755	0.8747288014782288
201				0.8492486422435287	0.8191446689837755	0.8747288014782288
