# Supplementary material for: Evidence for treatment with estradiol for women with SARS-CoV-2 infection
Source: BMC Med. 2020 Nov 25;18:369. doi: 10.1186/s12916-020-01851-z (PMC7685778; doi:10.1186/s12916-020-01851-z)
Supplement: Supplementary file 11 — Additional file 11. Kaplan-Meier Raw Data Table > 50 years. [file 12916_2020_1851_MOESM11_ESM.csv]

Outcome 1 Result 1b Kaplan-Meier Table
Generated by TriNetX
Cohort Statistics
Cohort	Cohort Name	Patients in Cohort	Patients with Outcome	Median Survival (Days)	Survival Probability at End of Time Window
1	covnewFemale>50+estrogen	439	10		0.96740975761842
2	covnewFemale>50NoEstrogen	16278	1072		0.8492486422435287
Log-Rank Test
χ²	df	p
16.925587097221598	1	0.00003887403676870593
